# Supplementary material for: Weipixiao attenuate early angiogenesis in rats with gastric precancerous lesions
Source: BMC Complement Altern Med. 2018 Sep 10;18:250. doi: 10.1186/s12906-018-2309-3 (PMC6131880; doi:10.1186/s12906-018-2309-3)
Supplement: Supplementary file 1 — CD34 (IHC-IOD). Raw data for Fig. 4. (XLS 23 kb) [file 12906_2018_2309_MOESM1_ESM.xls]

## Sheet: Sheet1
Group	Animal No.	mean of IOD
1	1	6.25045
1	2	10.2389
1	3	6.85045
1	4	4.21073
1	5	0
1	6	12.7784
1	7	3.29827
1	8	5.25032
1	9	6.19045
2	1	36.2504
2	2	49.5412
2	3	40.5055
2	4	32.826
2	5	30.2844
2	6	22.9038
2	7	19.045
2	8	40.5486
2	9	35.5631
3	1	24.7082
3	2	30.3128
3	3	34.2631
3	4	21.3385
3	5	10.2729
3	6	35.7029
3	7	14.8807
3	8	18.5044
3	9	13.1316
4	1	12.4386
4	2	13.866
4	3	9.59221
4	4	13.1446
4	5	7.70907
4	6	18.8837
4	7	11.4013
4	8	10.706
4	9	14.3671
5	1	19.2726
5	2	7.09846
5	3	15.7663
5	4	22.9117
5	5	14.2074
5	6	21.1348
5	7	17.0925
5	8	10.4415
5	9	8.24909
6	1	8.11793
6	2	12.9705
6	3	5.20716
6	4	7.31944
6	5	15.748
6	6	7.10968
6	7	18.2065
6	8	5.8714
6	9	4.79983
