# Supplementary material for: Weipixiao attenuate early angiogenesis in rats with gastric precancerous lesions
Source: BMC Complement Altern Med. 2018 Sep 10;18:250. doi: 10.1186/s12906-018-2309-3 (PMC6131880; doi:10.1186/s12906-018-2309-3)
Supplement: Supplementary file 2 — HIF-1alpha (PCR). Raw data for Fig. 6. (XLS 27 kb) [file 12906_2018_2309_MOESM2_ESM.xls]

## Sheet: Sheet1
Group	Animal No.	mRNA level
1	1	1.00996
1	2	1.25276
1	3	0.961785
1	4	0.881059
1	5	1.05489
1	6	0.851927
1	7	1.06997
1	8	0.830387
1	9	1.08727
2	1	1.2002
2	2	1.17367
2	3	1.45285
2	4	1.01286
2	5	1.16981
2	6	0.982084
2	7	1.01794
2	8	1.28923
2	9	1.49084
3	1	1.01296
3	2	0.913173
3	3	1.2374
3	4	1.00354
3	5	0.990688
3	6	0.932911
3	7	0.934576
3	8	1.07447
3	9	1.04925
4	1	1.01127
4	2	0.968103
4	3	0.978478
4	4	0.987214
4	5	0.955762
4	6	1.03765
4	7	0.949473
4	8	0.963788
4	9	1.12765
5	1	0.913926
5	2	0.943973
5	3	0.779555
5	4	0.908556
5	5	0.812947
5	6	0.777279
5	7	1.0072
5	8	0.930223
5	9	0.924509
6	1	0.760552
6	2	0.80289
6	3	0.577334
6	4	0.902721
6	5	0.796557
6	6	0.624703
6	7	0.862254
6	8	0.590313
6	9	0.536875
