# Supplementary material for: Weipixiao attenuate early angiogenesis in rats with gastric precancerous lesions
Source: BMC Complement Altern Med. 2018 Sep 10;18:250. doi: 10.1186/s12906-018-2309-3 (PMC6131880; doi:10.1186/s12906-018-2309-3)
Supplement: Supplementary file 3 — HIF-1alpha (IHC-IOD). Raw data for Fig. 7. (XLS 21 kb) [file 12906_2018_2309_MOESM3_ESM.xls]

## Sheet: Sheet1
Group	Animal No.	mean of IOD
1	1	0
1	2	4.86909
1	3	0
1	4	0
1	5	0
1	6	7.56809
1	7	0
1	8	0
1	9	8.36855
2	1	18.3776
2	2	28.2603
2	3	12.1714
2	4	7.59545
2	5	11.7954
2	6	22.0661
2	7	18.2326
2	8	30.1246
2	9	8.43211
3	1	15.6277
3	2	10.2296
3	3	16.3588
3	4	9.51331
3	5	24.6104
3	6	15.0383
3	7	10.1782
3	8	8.12885
3	9	16.7911
4	1	8.40837
4	2	14.203
4	3	7.5626
4	4	3.58543
4	5	10.8751
4	6	17.5656
4	7	4.15239
4	8	7.54111
4	9	16.7834
5	1	11.9598
5	2	10.907
5	3	5.71461
5	4	16.0632
5	5	20.4353
5	6	5.95854
5	7	12.7316
5	8	10.7485
5	9	8.19853
6	1	11.8223
6	2	21.8466
6	3	10.5971
6	4	2.54071
6	5	5.53938
6	6	12.5648
6	7	3.86909
6	8	8.23639
6	9	14.9067
