# Supplementary material for: Weipixiao attenuate early angiogenesis in rats with gastric precancerous lesions
Source: BMC Complement Altern Med. 2018 Sep 10;18:250. doi: 10.1186/s12906-018-2309-3 (PMC6131880; doi:10.1186/s12906-018-2309-3)
Supplement: Supplementary file 4 — VEGF (IHC-IOD). Raw data for Fig. 8. (XLS 23 kb) [file 12906_2018_2309_MOESM4_ESM.xls]

## Sheet: Sheet1
Group	Animal No.	mean of IOD
1	1	0
1	2	10.5446
1	3	0
1	4	0
1	5	0
1	6	0
1	7	0
1	8	8.23585
1	9	0
2	1	55.5078
2	2	56.7726
2	3	34.399
2	4	36.1446
2	5	33.7808
2	6	22.7389
2	7	59.6304
2	8	27.072
2	9	45.5525
3	1	39.7558
3	2	41.4711
3	3	20.9248
3	4	40.1141
3	5	18.7331
3	6	31.8535
3	7	26.2977
3	8	20.2294
3	9	30.6998
4	1	37.9108
4	2	21.7011
4	3	10.3645
4	4	16.5462
4	5	28.0341
4	6	8.57177
4	7	22.38
4	8	19.6086
4	9	13.0396
5	1	20.2635
5	2	15.967
5	3	9.87184
5	4	35.2385
5	5	20.3334
5	6	19.654
5	7	23.2706
5	8	10.0391
5	9	18.7776
6	1	14.4774
6	2	13.6537
6	3	19.486
6	4	11.2228
6	5	5.36717
6	6	18.7706
6	7	9.66603
6	8	11.5446
6	9	13.9443
