# Supplementary material for: Weipixiao attenuate early angiogenesis in rats with gastric precancerous lesions
Source: BMC Complement Altern Med. 2018 Sep 10;18:250. doi: 10.1186/s12906-018-2309-3 (PMC6131880; doi:10.1186/s12906-018-2309-3)
Supplement: Supplementary file 5 — ERK1 (PCR). Raw data for Fig. 9. (XLS 23 kb) [file 12906_2018_2309_MOESM5_ESM.xls]

## Sheet: Sheet1
Group	Animal No.	mRNA level
1	1	1.00205
1	2	1.08042
1	3	1.04841
1	4	0.793519
1	5	1.10416
1	6	0.970599
1	7	1.03371
1	8	0.940429
1	9	1.0267
2	1	1.86568
2	2	1.89975
2	3	2.23524
2	4	1.7502
2	5	1.94491
2	6	1.62457
2	7	1.69077
2	8	2.46389
2	9	2.35573
3	1	1.47479
3	2	1.69411
3	3	1.83347
3	4	1.54821
3	5	1.537
3	6	1.57795
3	7	1.52869
3	8	1.98239
3	9	1.71956
4	1	1.46309
4	2	1.274
4	3	1.29554
4	4	1.39567
4	5	1.39398
4	6	1.40273
4	7	1.34675
4	8	1.25766
4	9	1.883
5	1	1.31634
5	2	1.6595
5	3	1.35032
5	4	1.48938
5	5	1.38773
5	6	1.34939
5	7	1.69081
5	8	1.79606
5	9	1.49516
6	1	1.38862
6	2	1.35828
6	3	1.1227
6	4	1.40981
6	5	1.47783
6	6	1.32716
6	7	1.60247
6	8	1.06635
6	9	1.29661
