# Supplementary material for: Weipixiao attenuate early angiogenesis in rats with gastric precancerous lesions
Source: BMC Complement Altern Med. 2018 Sep 10;18:250. doi: 10.1186/s12906-018-2309-3 (PMC6131880; doi:10.1186/s12906-018-2309-3)
Supplement: Supplementary file 6 — ERK2 (PCR). Raw data for Fig. 9. (XLS 23 kb) [file 12906_2018_2309_MOESM6_ESM.xls]

## Sheet: Sheet1
Group	Animal No.	mRNA level
1	1	1.00576
1	2	0.820102
1	3	1.08414
1	4	0.840221
1	5	1.13967
1	6	1.00023
1	7	0.915716
1	8	1.02231
1	9	1.17184
2	1	1.36102
2	2	1.28901
2	3	2.09887
2	4	1.24047
2	5	1.17792
2	6	1.70624
2	7	1.59334
2	8	2.05214
2	9	2.10861
3	1	2.0902
3	2	1.39784
3	3	1.44932
3	4	1.56236
3	5	2.18623
3	6	1.58447
3	7	1.32803
3	8	1.70291
3	9	1.74182
4	1	1.21894
4	2	2.00981
4	3	1.71934
4	4	1.32275
4	5	1.12417
4	6	1.68524
4	7	1.51716
4	8	1.48432
4	9	1.39067
5	1	1.38255
5	2	1.67791
5	3	1.88668
5	4	1.69364
5	5	1.5378
5	6	1.20835
5	7	1.54128
5	8	1.66807
5	9	1.45596
6	1	1.39225
6	2	1.42665
6	3	1.79828
6	4	0.949474
6	5	1.3959
6	6	1.79187
6	7	1.32583
6	8	1.51872
6	9	0.945713
