# Supplementary material for: Weipixiao attenuate early angiogenesis in rats with gastric precancerous lesions
Source: BMC Complement Altern Med. 2018 Sep 10;18:250. doi: 10.1186/s12906-018-2309-3 (PMC6131880; doi:10.1186/s12906-018-2309-3)
Supplement: Supplementary file 7 — Cyclin-D1(PCR). Raw data for Fig. 9. (XLS 27 kb) [file 12906_2018_2309_MOESM7_ESM.xls]

## Sheet: Sheet1
Group	Animal No.	mRNA level
1	1	1.00156
1	2	1.21536
1	3	1.1692
1	4	0.78705
1	5	1.10276
1	6	0.957289
1	7	0.803556
1	8	0.90132
1	9	1.06191
2	1	2.64107
2	2	2.09454
2	3	2.6782
2	4	1.7689
2	5	2.208
2	6	2.08386
2	7	1.71458
2	8	2.99757
2	9	2.89957
3	1	1.32031
3	2	1.80253
3	3	2.3888
3	4	1.55095
3	5	1.59704
3	6	1.79965
3	7	1.86522
3	8	2.58705
3	9	1.90388
4	1	1.72733
4	2	1.43423
4	3	1.39366
4	4	1.44747
4	5	1.72712
4	6	1.73085
4	7	1.48915
4	8	1.30796
4	9	1.86721
5	1	1.01032
5	2	1.90658
5	3	1.30113
5	4	1.46308
5	5	1.3626
5	6	1.1303
5	7	2.1573
5	8	1.75613
5	9	1.41249
6	1	1.22604
6	2	1.1695
6	3	1.08468
6	4	1.33888
6	5	1.4814
6	6	1.23069
6	7	1.34427
6	8	1.08614
6	9	1.22991
